# Supplementary material for: Temporal-Spatial Transcriptome Analyses Provide Insights into the Development of Petaloid Androecium in Canna indica
Source: Front Plant Sci. 2016 Aug 17;7:1194. doi: 10.3389/fpls.2016.01194 (PMC4987385; doi:10.3389/fpls.2016.01194)
Supplement: Supplementary file 1 [file Table1.xlsx]

## Sheet: I
Primers for qRT-PCR and in situ hybridization.
Type	Unigene_ID	Annotation	Direction	Primer_sequence
qRT-PCR	Unigene68567_All		Sense	TGGATGAGGAAGATGATGATG
			Antisense	GGAGGATGAAACCCTCATTT
	CL1668.Contig2_All		Sense	TTACCACACCAGCAACAGCA
			Antisense	TCCTTCACCGTCGTGAAGTA
	Unigene16314_All		Sense	CATCTCCCGCTCTCATCGT
			Antisense	TTATGGATGTGGGGTATCACA
	CL3219.Contig1_All		Sense	ACGACTTCGACACCTGCACT
			Antisense	ATGCCTGATGCAAGGATTCT
	Unigene68085_All		Sense	TTCCTGGGAGCAGACTATTCA
			Antisense	TCCACACTCCATCCGGTTATT
	Unigene24850_All	CiAP1-1	Sense	TTATGCTTGCTTGCTTCTCG
			Antisense	TTGCCCTTGGTGGAGAAGAT
	CL5731.Contig4_All	CiGLO-1	Sense	CTCTCTTTTCTTCGTCTTGCG
			Antisense	CCACAACTTCTCCCCGGAATT
	Unigene27280_All	CiAG-1	Sense	AAGGGAGATGGAGCTGCAAAA
			Antisense	TCATCCGAGTTGGAGGGCA
	Actin		Sense	TGATGCCGAGGATATTCAACC
			Antisense	AGCTTGGATGGCGACATACAT
probe for in situ hybridization	Unigene24850_All	CiAP1-1	Sense	TTATGCTTGCTTGCTTCTCG
			Antisense	AGGAGTCAAGTTGTTCTCCCA
	CL5731.Contig4_All	CiGLO-1	Sense	CTCTCTTTTCTTCGTCTTGCG
			Antisense	TCATTTGTTCTCCTGCAAGT
	Unigene27280_All	CiAG-1	Sense	ATGGGGCGAGGAAAGATC
			Antisense	TCATCCGAGTTGGAGGGCA
