# Supplementary material for: Temporal-Spatial Transcriptome Analyses Provide Insights into the Development of Petaloid Androecium in Canna indica
Source: Front Plant Sci. 2016 Aug 17;7:1194. doi: 10.3389/fpls.2016.01194 (PMC4987385; doi:10.3389/fpls.2016.01194)
Supplement: Supplementary file 2 [file Table2.xlsx]

## Sheet: FP-higher
GO enrichment analysis of four groups of DEGs.
FP-higher group
GO term	Description	Number in input list	Number in reference	p-value	FDR
GO:0010345	suberin biosynthetic process	18	21	8.2e-15	9.5e-11
GO:0000041	transition metal ion transport	73	302	2.8e-10	1.6e-06
GO:0009267	cellular response to starvation	79	383	1e-07	0.00035
GO:0042594	response to starvation	80	391	1.2e-07	0.00035
GO:0031669	cellular response to nutrient levels	80	400	3.2e-07	0.00074
GO:0010143	cutin biosynthetic process	14	28	4.5e-07	0.00087
GO:0031667	response to nutrient levels	81	416	8.4e-07	0.0014
GO:0016036	cellular response to phosphate starvation	58	271	1.3e-06	0.0015
GO:0010076	maintenance of floral meristem identity	11	19	1.2e-06	0.0015
GO:0042446	hormone biosynthetic process	80	413	1.2e-06	0.0015
GO:0009691	cytokinin biosynthetic process	29	102	1.8e-06	0.0019
GO:0006826	iron ion transport	24	77	2.3e-06	0.0022
GO:0010083	regulation of vegetative meristem growth	10	17	3e-06	0.0027
GO:0031668	cellular response to extracellular stimulus	85	459	3.7e-06	0.0031
GO:0071496	cellular response to external stimulus	85	460	4.1e-06	0.0031
GO:0042126	nitrate metabolic process	12	25	5.2e-06	0.0036
GO:0042128	nitrate assimilation	12	25	5.2e-06	0.0036
GO:0009737	response to abscisic acid stimulus	197	1283	7.8e-06	0.0049
GO:0009991	response to extracellular stimulus	86	475	8.1e-06	0.0049
GO:0009699	phenylpropanoid biosynthetic process	70	367	8.9e-06	0.0052
GO:0009698	phenylpropanoid metabolic process	87	485	1e-05	0.0057
GO:0034754	cellular hormone metabolic process	54	264	1.2e-05	0.0061
GO:0048831	regulation of shoot development	14	38	3.6e-05	0.017
GO:0010448	vegetative meristem growth	10	21	3.5e-05	0.017
GO:0008643	carbohydrate transport	57	294	3.5e-05	0.017
GO:0009690	cytokinin metabolic process	37	167	4.4e-05	0.019
GO:0010025	wax biosynthetic process	17	53	4.4e-05	0.019
GO:0009963	positive regulation of flavonoid biosynthetic process	20	70	6.3e-05	0.026
GO:0030001	metal ion transport	146	946	7.6e-05	0.029
GO:0010166	wax metabolic process	17	55	7.4e-05	0.029
GO:0048832	specification of organ number	11	27	8.5e-05	0.032
GO:0080135	regulation of cellular response to stress	60	326	0.0001	0.037
GO:0052325	cell wall pectin biosynthetic process	6	9	0.00013	0.044
GO:0010077	maintenance of inflorescence meristem identity	10	24	0.00014	0.049

## Sheet: DF-higher
GO enrichment analysis of four groups of DEGs.
DF-higher group
GO term	Description	Number in input list	Number in reference	p-value	FDR
GO:0015979	photosynthesis	172	784	1.3e-20	1.4e-16
GO:0071555	cell wall organization	148	685	1.9e-17	1e-13
GO:0009765	photosynthesis, light harvesting	32	60	1.9e-16	7e-13
GO:0006091	generation of precursor metabolites and energy	263	1519	9.6e-16	2.6e-12
GO:0006119	oxidative phosphorylation	57	176	2.6e-15	5.6e-12
GO:0022900	electron transport chain	109	507	3.1e-13	5.7e-10
GO:0006754	ATP biosynthetic process	47	147	1.1e-12	1.7e-09
GO:0055114	oxidation reduction	406	2737	2.4e-12	3.4e-09
GO:0009145	purine nucleoside triphosphate biosynthetic process	49	164	6e-12	6.6e-09
GO:0009206	purine ribonucleoside triphosphate biosynthetic process	49	164	6e-12	6.6e-09
GO:0019684	photosynthesis, light reaction	111	548	1e-11	9.9e-09
GO:0009664	plant-type cell wall organization	79	343	1.4e-11	1.2e-08
GO:0022904	respiratory electron transport chain	41	128	2.6e-11	2.2e-08
GO:0071554	cell wall organization or biogenesis	215	1316	6.1e-11	4.8e-08
GO:0043481	anthocyanin accumulation in tissues in response to UV light	38	123	4.4e-10	2.4e-07
GO:0043480	pigment accumulation in tissues	38	123	4.4e-10	2.4e-07
GO:0043473	pigmentation	38	123	4.4e-10	2.4e-07
GO:0043476	pigment accumulation	38	123	4.4e-10	2.4e-07
GO:0043478	pigment accumulation in response to UV light	38	123	4.4e-10	2.4e-07
GO:0043479	pigment accumulation in tissues in response to UV light	38	123	4.4e-10	2.4e-07
GO:0010584	pollen exine formation	28	74	4.6e-10	2.4e-07
GO:0009142	nucleoside triphosphate biosynthetic process	51	198	8.3e-10	4e-07
GO:0009201	ribonucleoside triphosphate biosynthetic process	50	192	8e-10	4e-07
GO:0009767	photosynthetic electron transport chain	34	105	8.9e-10	4.1e-07
GO:0042545	cell wall modification	80	381	1.1e-09	4.9e-07
GO:0071669	plant-type cell wall organization or biogenesis	110	589	1.6e-09	7e-07
GO:0005976	polysaccharide metabolic process	220	1420	3.8e-09	1.5e-06
GO:0010927	cellular component assembly involved in morphogenesis	28	81	5e-09	1.9e-06
GO:0010208	pollen wall assembly	28	81	5e-09	1.9e-06
GO:0015985	energy coupled proton transport, down electrochemical gradient	24	64	9.7e-09	3.3e-06
GO:0015986	ATP synthesis coupled proton transport	24	64	9.7e-09	3.3e-06
GO:0045333	cellular respiration	66	306	9.5e-09	3.3e-06
GO:0010233	phloem transport	11	15	1.4e-08	4.5e-06
GO:0010232	vascular transport	11	15	1.4e-08	4.5e-06
GO:0045229	external encapsulating structure organization	32	108	3e-08	9.5e-06
GO:0009808	lignin metabolic process	28	88	3.9e-08	1.2e-05
GO:0009773	photosynthetic electron transport in photosystem I	23	64	4.9e-08	1.5e-05
GO:0044085	cellular component biogenesis	328	2338	5.4e-08	1.6e-05
GO:0015980	energy derivation by oxidation of organic compounds	67	330	8.6e-08	2.4e-05
GO:0042773	ATP synthesis coupled electron transport	31	107	8.7e-08	2.4e-05
GO:0009825	multidimensional cell growth	38	150	1.7e-07	4.5e-05
GO:0048236	plant-type spore development	31	110	1.7e-07	4.5e-05
GO:0060560	developmental growth involved in morphogenesis	130	795	2.3e-07	5.8e-05
GO:0015992	proton transport	54	253	2.7e-07	6.6e-05
GO:0006818	hydrogen transport	54	253	2.7e-07	6.6e-05
GO:0048589	developmental growth	193	1287	2.8e-07	6.8e-05
GO:0006164	purine nucleotide biosynthetic process	56	267	3e-07	7.1e-05
GO:0009932	cell tip growth	89	496	3.1e-07	7.2e-05
GO:0060918	auxin transport	48	217	4e-07	8.9e-05
GO:0009827	plant-type cell wall modification	38	155	4.1e-07	9.1e-05
GO:0009826	unidimensional cell growth	128	790	4.6e-07	9.7e-05
GO:0009914	hormone transport	48	218	4.6e-07	9.7e-05
GO:0009152	purine ribonucleotide biosynthetic process	52	245	5.3e-07	0.00011
GO:0048869	cellular developmental process	311	2258	5.5e-07	0.00011
GO:0009926	auxin polar transport	40	169	5.6e-07	0.00011
GO:0009556	microsporogenesis	28	100	7.7e-07	0.00015
GO:0044264	cellular polysaccharide metabolic process	180	1204	8.1e-07	0.00016
GO:0044042	glucan metabolic process	148	960	1.2e-06	0.00023
GO:0048646	anatomical structure formation involved in morphogenesis	90	522	1.5e-06	0.00029
GO:0010114	response to red light	40	177	2e-06	0.00035
GO:0035266	meristem growth	59	303	2e-06	0.00035
GO:0032989	cellular component morphogenesis	178	1211	2.6e-06	0.00046
GO:0006949	syncytium formation	16	43	3.1e-06	0.00054
GO:0051273	beta-glucan metabolic process	20	63	3.4e-06	0.00055
GO:0051274	beta-glucan biosynthetic process	20	63	3.4e-06	0.00055
GO:0006075	1,3-beta-glucan biosynthetic process	20	63	3.4e-06	0.00055
GO:0006074	1,3-beta-glucan metabolic process	20	63	3.4e-06	0.00055
GO:0080110	sporopollenin biosynthetic process	9	15	3.9e-06	0.00062
GO:0010196	nonphotochemical quenching	9	15	3.9e-06	0.00062
GO:0034728	nucleosome organization	27	103	4.7e-06	0.00073
GO:0006334	nucleosome assembly	27	103	4.7e-06	0.00073
GO:0010075	regulation of meristem growth	55	284	5e-06	0.00076
GO:0006073	cellular glucan metabolic process	134	878	6.1e-06	0.00091
GO:0000271	polysaccharide biosynthetic process	162	1101	6.4e-06	0.00094
GO:0009069	serine family amino acid metabolic process	62	339	9e-06	0.0013
GO:0009070	serine family amino acid biosynthetic process	50	255	9e-06	0.0013
GO:0022607	cellular component assembly	197	1396	1.1e-05	0.0016
GO:0018344	protein geranylgeranylation	7	10	1.2e-05	0.0016
GO:0009834	secondary cell wall biogenesis	21	74	1.4e-05	0.0019
GO:0009698	phenylpropanoid metabolic process	81	485	1.6e-05	0.0022
GO:0065004	protein-DNA complex assembly	28	116	1.7e-05	0.0023
GO:0010218	response to far red light	37	173	1.7e-05	0.0023
GO:0048588	developmental cell growth	98	616	1.8e-05	0.0024
GO:0010817	regulation of hormone levels	125	827	1.8e-05	0.0024
GO:0019344	cysteine biosynthetic process	46	236	2.3e-05	0.003
GO:0046274	lignin catabolic process	10	22	2.9e-05	0.0036
GO:0046271	phenylpropanoid catabolic process	10	22	2.9e-05	0.0036
GO:0048638	regulation of developmental growth	74	441	3e-05	0.0037
GO:0015977	carbon fixation	12	31	3.3e-05	0.0041
GO:0031497	chromatin assembly	27	114	3.5e-05	0.0042
GO:0006534	cysteine metabolic process	46	240	3.6e-05	0.0043
GO:0006323	DNA packaging	29	127	3.8e-05	0.0045
GO:0009694	jasmonic acid metabolic process	41	209	5.3e-05	0.0062
GO:0008361	regulation of cell size	175	1257	6.2e-05	0.0072
GO:0010155	regulation of proton transport	23	93	6.2e-05	0.0072
GO:0050821	protein stabilization	10	24	7.2e-05	0.0081
GO:0031647	regulation of protein stability	10	24	7.2e-05	0.0081
GO:0016051	carbohydrate biosynthetic process	232	1737	7.5e-05	0.0083
GO:0009653	anatomical structure morphogenesis	363	2856	7.8e-05	0.0086
GO:0090066	regulation of anatomical structure size	175	1265	8.6e-05	0.0094
GO:0032535	regulation of cellular component size	175	1265	8.6e-05	0.0094
GO:0010315	auxin efflux	16	55	0.0001	0.011
GO:0040007	growth	227	1707	0.00011	0.012
GO:0048509	regulation of meristem development	66	400	0.00013	0.013
GO:0009416	response to light stimulus	248	1888	0.00012	0.013
GO:0010073	meristem maintenance	73	454	0.00013	0.014
GO:0009695	jasmonic acid biosynthetic process	35	176	0.00013	0.014
GO:0009832	plant-type cell wall biogenesis	54	312	0.00014	0.014
GO:0034622	cellular macromolecular complex assembly	135	949	0.00015	0.015
GO:0051554	flavonol metabolic process	10	26	0.00016	0.016
GO:0051555	flavonol biosynthetic process	10	26	0.00016	0.016
GO:0051552	flavone metabolic process	10	26	0.00016	0.016
GO:0051553	flavone biosynthetic process	10	26	0.00016	0.016
GO:0034621	cellular macromolecular complex subunit organization	143	1021	0.0002	0.019
GO:0070882	cellular cell wall organization or biogenesis	88	578	0.00021	0.02
GO:0048438	floral whorl development	101	684	0.00024	0.023
GO:0042546	cell wall biogenesis	85	558	0.00026	0.024
GO:0009555	pollen development	104	712	0.0003	0.028
GO:0010466	negative regulation of peptidase activity	8	19	0.00035	0.032
GO:0052547	regulation of peptidase activity	8	19	0.00035	0.032
GO:0010480	microsporocyte differentiation	6	11	0.00036	0.033
GO:0018342	protein prenylation	7	15	0.00039	0.034
GO:0033478	UDP-rhamnose metabolic process	7	15	0.00039	0.034
GO:0010253	UDP-rhamnose biosynthetic process	7	15	0.00039	0.034
GO:0040008	regulation of growth	84	557	0.00039	0.034
GO:0009639	response to red or far red light	91	618	0.00051	0.044
GO:0043086	negative regulation of catalytic activity	36	196	0.00054	0.046
GO:0016049	cell growth	162	1206	0.00056	0.048

## Sheet: P-higher
GO enrichment analysis of four groups of DEGs.
P-higher group
GO term	Description	Number in input list	Number in reference	p-value	FDR
GO:0009698	phenylpropanoid metabolic process	70	485	2.9e-14	8.4e-11
GO:0010033	response to organic substance	344	4190	1.1e-14	8.4e-11
GO:0009808	lignin metabolic process	27	88	3.2e-14	8.4e-11
GO:0009725	response to hormone stimulus	227	2573	1.8e-13	3.4e-10
GO:0009719	response to endogenous stimulus	246	2861	3e-13	4.6e-10
GO:0042221	response to chemical stimulus	484	6522	1.7e-12	2.2e-09
GO:0009414	response to water deprivation	83	715	2.1e-11	2.3e-08
GO:0005976	polysaccharide metabolic process	135	1420	6e-11	5.8e-08
GO:0009415	response to water	84	746	7.4e-11	6.4e-08
GO:0009699	phenylpropanoid biosynthetic process	52	367	9.2e-11	7.2e-08
GO:0050896	response to stimulus	749	11096	4.5e-10	3.2e-07
GO:0055114	oxidation reduction	220	2737	1.1e-09	7.3e-07
GO:0009834	secondary cell wall biogenesis	19	74	5.3e-09	3.2e-06
GO:0009809	lignin biosynthetic process	16	53	6.5e-09	3.6e-06
GO:0015979	photosynthesis	81	784	7.8e-09	3.9e-06
GO:0010200	response to chitin	43	312	8e-09	3.9e-06
GO:0000272	polysaccharide catabolic process	32	198	1.3e-08	6.2e-06
GO:0009628	response to abiotic stimulus	354	4946	1.8e-08	7.8e-06
GO:0019748	secondary metabolic process	144	1723	5.4e-08	2.2e-05
GO:0006575	cellular amino acid derivative metabolic process	91	965	7.5e-08	2.9e-05
GO:0009737	response to abscisic acid stimulus	113	1283	9.3e-08	3.4e-05
GO:0015809	arginine transport	8	14	1.2e-07	4.2e-05
GO:0009743	response to carbohydrate stimulus	85	895	1.4e-07	4.8e-05
GO:0044264	cellular polysaccharide metabolic process	106	1204	2.2e-07	7.1e-05
GO:0009825	multidimensional cell growth	25	150	2.6e-07	8.2e-05
GO:0006950	response to stress	441	6535	3.2e-07	9.7e-05
GO:0019438	aromatic compound biosynthetic process	82	876	4e-07	0.00012
GO:0015749	monosaccharide transport	13	48	6.8e-07	0.00019
GO:0071554	cell wall organization or biogenesis	111	1316	9.1e-07	0.00024
GO:0009611	response to wounding	55	528	1.2e-06	0.00031
GO:0019253	reductive pentose-phosphate cycle	7	13	1.3e-06	0.00033
GO:0006725	cellular aromatic compound metabolic process	124	1531	1.8e-06	0.00043
GO:0042398	cellular amino acid derivative biosynthetic process	65	673	2e-06	0.00047
GO:0015977	carbon fixation	10	31	2.3e-06	0.00052
GO:0019685	photosynthesis, dark reaction	7	14	2.5e-06	0.00055
GO:0016052	carbohydrate catabolic process	94	1099	3.1e-06	0.00067
GO:0009409	response to cold	97	1150	3.9e-06	0.00083
GO:0009626	plant-type hypersensitive response	39	342	4.7e-06	0.00096
GO:0034050	host programmed cell death induced by symbiont	39	344	5.4e-06	0.0011
GO:0010114	response to red light	25	177	5.9e-06	0.0011
GO:0046274	lignin catabolic process	8	22	8.6e-06	0.0016
GO:0046271	phenylpropanoid catabolic process	8	22	8.6e-06	0.0016
GO:0070882	cellular cell wall organization or biogenesis	56	578	8.5e-06	0.0016
GO:0009765	photosynthesis, light harvesting	13	60	1e-05	0.0018
GO:0015800	acidic amino acid transport	9	29	1e-05	0.0018
GO:0009738	abscisic acid mediated signaling pathway	42	394	1.1e-05	0.0018
GO:0009962	regulation of flavonoid biosynthetic process	16	88	1.1e-05	0.0018
GO:0010218	response to far red light	24	173	1.2e-05	0.002
GO:0006022	aminoglycan metabolic process	8	23	1.3e-05	0.002
GO:0009963	positive regulation of flavonoid biosynthetic process	14	70	1.2e-05	0.002
GO:0010363	regulation of plant-type hypersensitive response	34	294	1.3e-05	0.002
GO:0071215	cellular response to abscisic acid stimulus	43	411	1.4e-05	0.0021
GO:0012501	programmed cell death	49	492	1.4e-05	0.0021
GO:0005975	carbohydrate metabolic process	283	4179	1.5e-05	0.0022
GO:0015849	organic acid transport	44	428	1.7e-05	0.0023
GO:0044036	cell wall macromolecule metabolic process	45	444	2e-05	0.0023
GO:0006026	aminoglycan catabolic process	7	18	1.9e-05	0.0023
GO:0043481	anthocyanin accumulation in tissues in response to UV light	19	123	2e-05	0.0023
GO:0043480	pigment accumulation in tissues	19	123	2e-05	0.0023
GO:0045088	regulation of innate immune response	42	402	1.8e-05	0.0023
GO:0010382	cellular cell wall macromolecule metabolic process	31	261	1.8e-05	0.0023
GO:0043478	pigment accumulation in response to UV light	19	123	2e-05	0.0023
GO:0006030	chitin metabolic process	7	18	1.9e-05	0.0023
GO:0006032	chitin catabolic process	7	18	1.9e-05	0.0023
GO:0043473	pigmentation	19	123	2e-05	0.0023
GO:0043476	pigment accumulation	19	123	2e-05	0.0023
GO:0043479	pigment accumulation in tissues in response to UV light	19	123	2e-05	0.0023
GO:0009617	response to bacterium	77	898	1.9e-05	0.0023
GO:0080135	regulation of cellular response to stress	36	326	2.1e-05	0.0024
GO:0009266	response to temperature stimulus	125	1636	2.3e-05	0.0025
GO:0002682	regulation of immune system process	42	407	2.4e-05	0.0026
GO:0050776	regulation of immune response	42	407	2.4e-05	0.0026
GO:0042044	fluid transport	24	181	2.6e-05	0.0027
GO:0006833	water transport	24	181	2.6e-05	0.0027
GO:0009813	flavonoid biosynthetic process	28	229	2.7e-05	0.0028
GO:0009767	photosynthetic electron transport chain	17	105	2.9e-05	0.003
GO:0043067	regulation of programmed cell death	40	386	3.3e-05	0.0034
GO:0046942	carboxylic acid transport	42	413	3.4e-05	0.0034
GO:0051707	response to other organism	168	2340	3.6e-05	0.0035
GO:0046383	dTDP-rhamnose metabolic process	5	9	3.9e-05	0.0038
GO:0019305	dTDP-rhamnose biosynthetic process	5	9	3.9e-05	0.0038
GO:0009812	flavonoid metabolic process	30	261	4.6e-05	0.0043
GO:0016998	cell wall macromolecule catabolic process	9	35	5.5e-05	0.0052
GO:0010196	nonphotochemical quenching	6	15	6.4e-05	0.006
GO:0009696	salicylic acid metabolic process	22	168	6.6e-05	0.006
GO:0071555	cell wall organization	60	685	7.9e-05	0.0071
GO:0009733	response to auxin stimulus	61	702	8.6e-05	0.0077
GO:0042546	cell wall biogenesis	51	558	9e-05	0.0079
GO:0009773	photosynthetic electron transport in photosystem I	12	64	9.9e-05	0.0086
GO:0006970	response to osmotic stress	120	1618	0.00011	0.0091
GO:0010941	regulation of cell death	40	407	0.00011	0.0091
GO:0019684	photosynthesis, light reaction	50	548	0.00011	0.0092
GO:0009269	response to desiccation	12	65	0.00012	0.0097
GO:0010383	cell wall polysaccharide metabolic process	33	315	0.00012	0.01
GO:0080134	regulation of response to stress	57	652	0.00012	0.01
GO:0010417	glucuronoxylan biosynthetic process	10	47	0.00012	0.01
GO:0010410	hemicellulose metabolic process	30	279	0.00015	0.012
GO:0006519	cellular amino acid and derivative metabolic process	150	2123	0.00017	0.013
GO:0006972	hyperosmotic response	35	348	0.00017	0.014
GO:0006979	response to oxidative stress	64	767	0.00018	0.014
GO:0010119	regulation of stomatal movement	21	170	0.00022	0.017
GO:0031347	regulation of defense response	53	610	0.00023	0.018
GO:0015837	amine transport	37	381	0.00023	0.018
GO:0006612	protein targeting to membrane	34	340	0.00024	0.018
GO:0008219	cell death	52	597	0.00025	0.018
GO:0016265	death	52	597	0.00025	0.018
GO:0044042	glucan metabolic process	76	960	0.00026	0.019
GO:0071495	cellular response to endogenous stimulus	91	1196	0.00027	0.02
GO:0045087	innate immune response	82	1056	0.00028	0.02
GO:0048583	regulation of response to stimulus	70	871	0.00028	0.02
GO:0002679	respiratory burst during defense response	11	62	0.00032	0.022
GO:0006865	amino acid transport	36	374	0.00033	0.023
GO:0010025	wax biosynthetic process	10	53	0.00035	0.024
GO:0006073	cellular glucan metabolic process	70	878	0.00035	0.024
GO:0009755	hormone-mediated signaling pathway	76	973	0.00038	0.026
GO:0009651	response to salt stress	110	1518	0.00043	0.029
GO:0009735	response to cytokinin stimulus	20	167	0.00045	0.03
GO:0045491	xylan metabolic process	28	271	0.00047	0.031
GO:0009741	response to brassinosteroid stimulus	28	271	0.00047	0.031
GO:0010166	wax metabolic process	10	55	0.00048	0.031
GO:0043455	regulation of secondary metabolic process	16	120	0.00049	0.032
GO:0010411	xyloglucan metabolic process	5	14	0.0005	0.032
GO:0032870	cellular response to hormone stimulus	78	1016	0.00053	0.033
GO:0045730	respiratory burst	11	66	0.00055	0.035
GO:0008645	hexose transport	7	29	0.00057	0.035
GO:0009751	response to salicylic acid stimulus	41	457	0.00057	0.036
GO:0009969	xyloglucan biosynthetic process	6	22	0.0007	0.042
GO:0019300	rhamnose biosynthetic process	6	22	0.0007	0.042
GO:0019299	rhamnose metabolic process	6	22	0.0007	0.042
GO:0051704	multi-organism process	196	2972	0.00072	0.043
GO:0022900	electron transport chain	44	507	0.00074	0.044

## Sheet: PS-higher
GO enrichment analysis of four groups of DEGs.
PS-higher group
GO term	Description	Number in input list	Number in reference	p-value	FDR
GO:0006325	chromatin organization	145	1020	1.2e-46	7.6e-43
GO:0006323	DNA packaging	53	127	9.4e-44	3.1e-40
GO:0051276	chromosome organization	169	1415	1.5e-43	3.3e-40
GO:0031497	chromatin assembly	49	114	2.3e-41	3.1e-38
GO:0006334	nucleosome assembly	47	103	2.8e-41	3.1e-38
GO:0034728	nucleosome organization	47	103	2.8e-41	3.1e-38
GO:0065004	protein-DNA complex assembly	49	116	6.4e-41	6e-38
GO:0071103	DNA conformation change	64	224	1.6e-40	1.3e-37
GO:0016568	chromatin modification	97	777	6.5e-28	4.7e-25
GO:0007049	cell cycle	141	1485	6.6e-27	4.4e-24
GO:0006333	chromatin assembly or disassembly	51	236	1.7e-26	1e-23
GO:0051301	cell division	86	696	9.6e-25	5.3e-22
GO:0000910	cytokinesis	60	358	1.2e-24	6.3e-22
GO:0051567	histone H3-K9 methylation	44	210	1.5e-22	7.1e-20
GO:0016569	covalent chromatin modification	81	679	1.8e-22	7.7e-20
GO:0034968	histone lysine methylation	52	300	2.6e-22	1.1e-19
GO:0006261	DNA-dependent DNA replication	61	412	3.8e-22	1.5e-19
GO:0008283	cell proliferation	60	400	4.1e-22	1.5e-19
GO:0022402	cell cycle process	103	1038	8.2e-22	2.8e-19
GO:0043414	macromolecule methylation	82	714	1.1e-21	3.6e-19
GO:0016570	histone modification	73	600	5.6e-21	1.8e-18
GO:0040029	regulation of gene expression, epigenetic	79	689	6.1e-21	1.8e-18
GO:0006306	DNA methylation	45	244	1.1e-20	3.1e-18
GO:0006305	DNA alkylation	45	244	1.1e-20	3.1e-18
GO:0033205	cytokinesis during cell cycle	48	283	2.5e-20	6.5e-18
GO:0016571	histone methylation	56	383	3e-20	7.7e-18
GO:0006479	protein amino acid methylation	57	398	3.9e-20	9.2e-18
GO:0008213	protein amino acid alkylation	57	398	3.9e-20	9.2e-18
GO:0006304	DNA modification	45	252	4.3e-20	9.7e-18
GO:0006996	organelle organization	246	3845	7.8e-20	1.7e-17
GO:0051726	regulation of cell cycle	59	437	1.6e-19	3.5e-17
GO:0006260	DNA replication	85	837	4.8e-19	1e-16
GO:0000911	cytokinesis by cell plate formation	46	281	6.1e-19	1.2e-16
GO:0007017	microtubule-based process	73	658	9.9e-19	1.9e-16
GO:0051325	interphase	21	54	1.3e-17	2.4e-15
GO:0051329	interphase of mitotic cell cycle	21	54	1.3e-17	2.4e-15
GO:0000226	microtubule cytoskeleton organization	57	469	8e-17	1.4e-14
GO:0022403	cell cycle phase	68	638	1e-16	1.8e-14
GO:0006270	DNA replication initiation	25	96	6.7e-16	1.1e-13
GO:0006275	regulation of DNA replication	32	165	7.2e-16	1.2e-13
GO:0007346	regulation of mitotic cell cycle	27	115	8.1e-16	1.3e-13
GO:0051239	regulation of multicellular organismal process	93	1115	3e-15	4.7e-13
GO:0016458	gene silencing	64	624	4.5e-15	6.9e-13
GO:0048285	organelle fission	36	224	5.8e-15	8.7e-13
GO:0022607	cellular component assembly	106	1396	2e-14	3e-12
GO:0006342	chromatin silencing	45	354	2.2e-14	3.2e-12
GO:0045814	negative regulation of gene expression, epigenetic	45	356	2.7e-14	3.8e-12
GO:0050793	regulation of developmental process	101	1312	3.3e-14	4.6e-12
GO:0010389	regulation of G2/M transition of mitotic cell cycle	16	40	5.3e-14	7e-12
GO:0000086	G2/M transition of mitotic cell cycle	16	40	5.3e-14	7e-12
GO:0009908	flower development	115	1595	5.8e-14	7.5e-12
GO:0051225	spindle assembly	18	54	6.1e-14	7.8e-12
GO:0000278	mitotic cell cycle	49	426	8.1e-14	1e-11
GO:0007051	spindle organization	18	56	1.3e-13	1.5e-11
GO:0010564	regulation of cell cycle process	31	188	2e-13	2.4e-11
GO:0051052	regulation of DNA metabolic process	42	338	3.3e-13	3.9e-11
GO:0016043	cellular component organization	295	5567	3.9e-13	4.5e-11
GO:0032259	methylation	89	1139	4e-13	4.5e-11
GO:0034622	cellular macromolecular complex assembly	78	949	7.9e-13	8.7e-11
GO:0048645	organ formation	38	290	7.9e-13	8.7e-11
GO:0006259	DNA metabolic process	130	1968	8.1e-13	8.7e-11
GO:0000280	nuclear division	27	158	2.8e-12	3e-10
GO:0048646	anatomical structure formation involved in morphogenesis	52	522	3.9e-12	4.1e-10
GO:0006730	one-carbon metabolic process	92	1250	4.3e-12	4.5e-10
GO:0010605	negative regulation of macromolecule metabolic process	71	854	4.4e-12	4.5e-10
GO:0048449	floral organ formation	33	239	5.5e-12	5.5e-10
GO:0009886	post-embryonic morphogenesis	64	733	5.7e-12	5.6e-10
GO:0007010	cytoskeleton organization	72	886	9e-12	8.7e-10
GO:0000279	M phase	56	604	1.1e-11	1e-09
GO:0048437	floral organ development	69	836	1.2e-11	1.1e-09
GO:0048569	post-embryonic organ development	69	842	1.6e-11	1.5e-09
GO:0009892	negative regulation of metabolic process	71	888	2.5e-11	2.3e-09
GO:0034621	cellular macromolecular complex subunit organization	78	1021	2.6e-11	2.4e-09
GO:0065003	macromolecular complex assembly	80	1066	3.5e-11	3.2e-09
GO:0009909	regulation of flower development	49	504	3.6e-11	3.2e-09
GO:0010629	negative regulation of gene expression	67	823	4e-11	3.5e-09
GO:0048563	post-embryonic organ morphogenesis	33	258	4.4e-11	3.7e-09
GO:0048444	floral organ morphogenesis	33	258	4.4e-11	3.7e-09
GO:0006346	methylation-dependent chromatin silencing	24	143	6.3e-11	5.3e-09
GO:0010468	regulation of gene expression	169	2992	1.4e-10	1.1e-08
GO:0045934	negative regulation of nucleobase, nucleoside, nucleotide and nucleic acid metabolic process	52	576	1.4e-10	1.1e-08
GO:0051172	negative regulation of nitrogen compound metabolic process	52	578	1.6e-10	1.3e-08
GO:0070925	organelle assembly	18	83	1.9e-10	1.5e-08
GO:0060255	regulation of macromolecule metabolic process	180	3261	2.2e-10	1.7e-08
GO:0016572	histone phosphorylation	17	79	6.8e-10	5.2e-08
GO:0043933	macromolecular complex subunit organization	80	1138	7.1e-10	5.4e-08
GO:0031324	negative regulation of cellular metabolic process	53	623	7.8e-10	5.9e-08
GO:0044085	cellular component biogenesis	136	2338	9.9e-10	7.4e-08
GO:0048438	floral whorl development	56	684	1.1e-09	8e-08
GO:0009653	anatomical structure morphogenesis	158	2856	1.8e-09	1.3e-07
GO:0048731	system development	188	3573	3.1e-09	2.2e-07
GO:0010558	negative regulation of macromolecule biosynthetic process	49	577	3.3e-09	2.3e-07
GO:0045892	negative regulation of transcription, DNA-dependent	48	559	3.3e-09	2.3e-07
GO:0016481	negative regulation of transcription	48	559	3.3e-09	2.3e-07
GO:0051253	negative regulation of RNA metabolic process	48	559	3.3e-09	2.3e-07
GO:0009791	post-embryonic development	196	3765	3.4e-09	2.3e-07
GO:0048580	regulation of post-embryonic development	55	691	4e-09	2.7e-07
GO:0019219	regulation of nucleobase, nucleoside, nucleotide and nucleic acid metabolic process	151	2735	4.2e-09	2.8e-07
GO:0009890	negative regulation of biosynthetic process	49	588	6.1e-09	4e-07
GO:0031327	negative regulation of cellular biosynthetic process	49	588	6.1e-09	4e-07
GO:0035266	meristem growth	32	303	1e-08	6.7e-07
GO:0019222	regulation of metabolic process	203	3998	1.2e-08	7.5e-07
GO:0031047	gene silencing by RNA	43	494	1.4e-08	8.7e-07
GO:0048513	organ development	181	3488	1.4e-08	8.7e-07
GO:0048608	reproductive structure development	158	2964	1.8e-08	1.1e-06
GO:0010556	regulation of macromolecule biosynthetic process	148	2735	1.9e-08	1.2e-06
GO:0051171	regulation of nitrogen compound metabolic process	152	2847	2.8e-08	1.7e-06
GO:0048507	meristem development	63	893	3.1e-08	1.9e-06
GO:0080090	regulation of primary metabolic process	163	3116	3.6e-08	2.2e-06
GO:0048532	anatomical structure arrangement	38	422	3.7e-08	2.2e-06
GO:0048453	sepal formation	13	61	7.5e-08	4.4e-06
GO:0048447	sepal morphogenesis	13	61	7.5e-08	4.4e-06
GO:0031326	regulation of cellular biosynthetic process	153	2920	7.6e-08	4.4e-06
GO:0048509	regulation of meristem development	36	400	8.2e-08	4.7e-06
GO:0009889	regulation of biosynthetic process	153	2929	9e-08	5.2e-06
GO:0048519	negative regulation of biological process	99	1694	9.7e-08	5.5e-06
GO:0048856	anatomical structure development	269	5747	1.1e-07	5.9e-06
GO:0007020	microtubule nucleation	18	123	1.3e-07	7e-06
GO:0001708	cell fate specification	11	44	1.3e-07	7.2e-06
GO:0048464	flower calyx development	13	64	1.4e-07	7.4e-06
GO:0048442	sepal development	13	64	1.4e-07	7.4e-06
GO:0040008	regulation of growth	44	557	1.5e-07	8.1e-06
GO:0009934	regulation of meristem structural organization	10	36	1.6e-07	8.8e-06
GO:0048451	petal formation	13	65	1.7e-07	8.8e-06
GO:0048523	negative regulation of cellular process	69	1066	1.9e-07	1e-05
GO:0000084	S phase of mitotic cell cycle	5	6	2.2e-07	1.1e-05
GO:0051320	S phase	5	6	2.2e-07	1.1e-05
GO:0010467	gene expression	261	5606	2.2e-07	1.1e-05
GO:0000087	M phase of mitotic cell cycle	18	128	2.3e-07	1.2e-05
GO:0007067	mitosis	18	128	2.3e-07	1.2e-05
GO:0010073	meristem maintenance	38	454	2.4e-07	1.2e-05
GO:0048446	petal morphogenesis	13	67	2.4e-07	1.2e-05
GO:0032774	RNA biosynthetic process	150	2920	2.9e-07	1.4e-05
GO:0003006	reproductive developmental process	173	3471	3e-07	1.5e-05
GO:0048638	regulation of developmental growth	37	441	3.1e-07	1.5e-05
GO:0010075	regulation of meristem growth	28	284	3.3e-07	1.6e-05
GO:0009933	meristem structural organization	35	409	4e-07	1.9e-05
GO:0031323	regulation of cellular metabolic process	180	3665	4.5e-07	2.1e-05
GO:0022603	regulation of anatomical structure morphogenesis	22	193	4.9e-07	2.3e-05
GO:0007275	multicellular organismal development	299	6631	5.4e-07	2.5e-05
GO:0045165	cell fate commitment	12	62	7.1e-07	3.3e-05
GO:0048465	corolla development	14	87	9.3e-07	4.3e-05
GO:0006351	transcription, DNA-dependent	147	2912	9.2e-07	4.3e-05
GO:0048441	petal development	14	87	9.3e-07	4.3e-05
GO:0006350	transcription	147	2915	9.7e-07	4.4e-05
GO:0032502	developmental process	316	7117	9.8e-07	4.4e-05
GO:0009887	organ morphogenesis	62	967	9.9e-07	4.4e-05
GO:0031048	chromatin silencing by small RNA	19	156	1e-06	4.6e-05
GO:0006355	regulation of transcription, DNA-dependent	128	2474	1.2e-06	5.4e-05
GO:0045449	regulation of transcription	128	2480	1.4e-06	6e-05
GO:0048466	androecium development	25	254	1.4e-06	6e-05
GO:0048443	stamen development	25	254	1.4e-06	6e-05
GO:0032501	multicellular organismal process	306	6906	1.5e-06	6.6e-05
GO:0007169	transmembrane receptor protein tyrosine kinase signaling pathway	14	91	1.6e-06	6.9e-05
GO:0051252	regulation of RNA metabolic process	128	2503	2.1e-06	9e-05
GO:0009262	deoxyribonucleotide metabolic process	6	15	4.7e-06	0.0002
GO:0009059	macromolecule biosynthetic process	284	6469	5.6e-06	0.00024
GO:0008356	asymmetric cell division	9	41	5.8e-06	0.00024
GO:0051258	protein polymerization	16	134	9.1e-06	0.00038
GO:0022414	reproductive process	181	3898	9.5e-06	0.00039
GO:0034645	cellular macromolecule biosynthetic process	278	6374	1e-05	0.00042
GO:0009855	determination of bilateral symmetry	19	187	1.5e-05	0.00061
GO:0009799	specification of symmetry	19	187	1.5e-05	0.00061
GO:0043687	post-translational protein modification	190	4161	1.5e-05	0.00061
GO:0010020	chloroplast fission	9	46	1.6e-05	0.00063
GO:0007167	enzyme linked receptor protein signaling pathway	14	111	1.7e-05	0.00068
GO:0043572	plastid fission	9	49	2.7e-05	0.0011
GO:0000003	reproduction	181	3987	3e-05	0.0012
GO:0010050	vegetative phase change	12	89	3.4e-05	0.0013
GO:0000819	sister chromatid segregation	5	13	3.8e-05	0.0015
GO:0009888	tissue development	91	1772	3.9e-05	0.0015
GO:0009958	positive gravitropism	9	53	5.1e-05	0.002
GO:0050789	regulation of biological process	321	7684	5.6e-05	0.0021
GO:0007389	pattern specification process	42	671	7.5e-05	0.0028
GO:0001558	regulation of cell growth	16	160	8.2e-05	0.0031
GO:0051607	defense response to virus	21	252	0.0001	0.0039
GO:0006302	double-strand break repair	19	224	0.00017	0.0064
GO:0003002	regionalization	33	511	0.00023	0.0085
GO:0048589	developmental growth	67	1287	0.00023	0.0085
GO:0065007	biological regulation	384	9565	0.00024	0.0089
GO:0000725	recombinational repair	14	142	0.00026	0.0092
GO:0000724	double-strand break repair via homologous recombination	14	142	0.00026	0.0092
GO:0016246	RNA interference	22	289	0.00026	0.0095
GO:0016441	posttranscriptional gene silencing	25	350	0.00028	0.01
GO:0035194	posttranscriptional gene silencing by RNA	24	332	0.00031	0.011
GO:0052018	modulation by symbiont of RNA levels in host	16	180	0.00032	0.011
GO:0009616	virus induced gene silencing	16	180	0.00032	0.011
GO:0052249	modulation of RNA levels in other organism during symbiotic interaction	16	180	0.00032	0.011
GO:0051817	modification of morphology or physiology of other organism during symbiotic interaction	16	183	0.00038	0.013
GO:0044003	modification by symbiont of host morphology or physiology	16	183	0.00038	0.013
GO:0006139	nucleobase, nucleoside, nucleotide and nucleic acid metabolic process	334	8287	0.00038	0.013
GO:0050794	regulation of cellular process	273	6659	0.00041	0.014
GO:0044030	regulation of DNA methylation	5	21	0.00049	0.017
GO:0051701	interaction with host	20	267	0.00059	0.02
GO:0006281	DNA repair	42	744	0.00062	0.021
GO:0006468	protein amino acid phosphorylation	105	2293	0.00069	0.023
GO:0009220	pyrimidine ribonucleotide biosynthetic process	17	213	0.00073	0.024
GO:0009218	pyrimidine ribonucleotide metabolic process	17	215	0.00081	0.027
GO:0044403	symbiosis, encompassing mutualism through parasitism	21	296	0.00089	0.029
GO:0044419	interspecies interaction between organisms	21	297	0.00092	0.03
GO:0009165	nucleotide biosynthetic process	37	645	0.00094	0.031
GO:0006974	response to DNA damage stimulus	46	858	0.001	0.034
GO:0009259	ribonucleotide metabolic process	63	1269	0.0011	0.035
GO:0043412	macromolecule modification	229	5603	0.0011	0.035
GO:0006310	DNA recombination	38	674	0.0011	0.035
GO:0007059	chromosome segregation	24	370	0.0014	0.044
GO:0040007	growth	80	1707	0.0014	0.044
