# Supplementary material for: Temporal-Spatial Transcriptome Analyses Provide Insights into the Development of Petaloid Androecium in Canna indica
Source: Front Plant Sci. 2016 Aug 17;7:1194. doi: 10.3389/fpls.2016.01194 (PMC4987385; doi:10.3389/fpls.2016.01194)
Supplement: Supplementary file 3 [file Table3.xlsx]

## Sheet: III
The expressions of putative MADS-box unigenes.
Expressions of 51 MADS-box unigenes in FP, DF, P and PS.
	Temporal		Spatial
Unigene_ID	FP_RPKM	DF_RPKM	P_RPKM	PS_RPKM	log2(P/PS)	Putative ABC homologs	Spatial-DEGs(Yes/No)
Unigene6998_All	15.1226	24.1358	12.7546	0.325061	5.29416		Y
Unigene15916_All	56.2893	110.085	5.92779	0.267814	4.46819		Y
CL7601.Contig1_All	39.6383	58.2004	7.64178	0.966702	2.98277		Y
CL5731.Contig5_All	14.5737	6.5479	1.88654	0.250016	2.91565	B	Y
Unigene22553_All	79.6062	75.793	75.1073	12.5838	2.57738	A	Y
Unigene32977_All	72.7464	146.11	127.893	24.6983	2.37245	A	Y
Unigene24850_All	108.98	107.706	115.959	23.8609	2.28089	A	Y
CL3118.Contig2_All	4.9514	9.7464	1.4806	0	7.21004		N
CL7039.Contig3_All	1.136	1.4063	0.687886	0	6.1041		N
CL10786.Contig1_All	0.7958	17.6619	0.680269	0	6.08803		N
Unigene68465_All	0.3287	2.2134	0.63687	0	5.99293		N
CL7601.Contig2_All	4.4516	13.408	0.594887	0	5.89454		N
Unigene13378_All	9.5504	5.4777	2.31321	0.670601	1.78637		N
CL6379.Contig1_All	4.1678	4.8083	1.0407	0.413761	1.33069		N
CL10754.Contig1_All	2.4175	4.553	1.56841	0.727494	1.1083		N
CL7039.Contig1_All	1.2287	1.3227	0.517586	0.257226	1.00876		N
CL5731.Contig8_All	1.2981	1.9712	4.19231	2.29181	0.871258		N
CL9307.Contig1_All	26.4748	188.727	276.78	188.797	0.551903		N
CL6379.Contig2_All	14.3873	31.02	6.50939	4.68516	0.474425		N
CL9307.Contig2_All	39.5744	297.187	234.406	199.966	0.229255		N
CL7039.Contig2_All	3.0648	1.9138	1.82838	1.67192	0.129055		N
CL6844.Contig2_All	1.4031	9.0318	1.69922	1.68894	0.00876108		N
Unigene31570_All	4.9036	3.6003	3.68601	3.66369	0.00876108		N
Unigene50850_All	0.977	0.7256	0.591582	0.588	0.00876108		N
CL5731.Contig2_All	3.2809	11.2611	10.2945	11.04	-0.100863	B	N
Unigene69682_All	2.1394	2.2849	1.21929	1.41389	-0.213631	B	N
Unigene70381_All	0	2.7689	1.86815	2.32105	-0.313167	C	N
CL5731.Contig4_All	33.9328	23.3982	18.1761	22.8784	-0.331944	B	N
CL5731.Contig7_All	5.1661	41.0568	8.60261	12.4371	-0.531807	B	N
Unigene38886_All	1.6458	11.9758	0.69326	1.03359	-0.576201	B	N
CL5226.Contig2_All	1.4729	3.3237	0.233929	0.34877	-0.576201		N
CL6252.Contig2_All	3.7157	3.2777	9.83168	16.2368	-0.723759		N
CL11131.Contig1_All	3.8898	5.6062	1.12258	2.39096	-1.09077	B	N
Unigene31022_All	0.7758	0.5762	0.939571	2.80165	-1.5762		N
Unigene17608_All	0.5794	1.9329	0.147731	0.734184	-2.31317		N
Unigene5354_All	1.1386	1.5034	0	0.36547	-5.19168	B	N
Unigene1163_All	0.8786	0.791	0	0.384593	-5.26526	B	N
Unigene1507_All	0.7045	0.6977	0	0.753846	-6.2362		N
CL7181.Contig1_All	0.2823	0.6523	0	1.35925	-7.08666		N
CL8768.Contig4_All	0.221	1.8238	0	1.41877	-7.14849		N
Unigene34033_All	1.1706	0.6101	0	1.77982	-7.47559		N
Unigene68926_All	0	23.9544	0	2.04324	-7.67472		N
Unigene68925_All	0.0928	7.2625	0	2.2348	-7.804		N
Unigene10485_All	6.3193	95.201	21.1639	48.0067	-1.18163	B	Y
Unigene9530_All	4.8735	149.984	198.085	463.497	-1.22644		Y
Unigene3845_All	3.6125	121.042	107.917	294.381	-1.44777	B	Y
CL11131.Contig2_All	1.0671	4.5616	2.06766	13.0159	-2.6542	B	Y
Unigene20461_All	2.189	1.8443	0.949626	6.44982	-2.76383		Y
Unigene29745_All	14.8541	120.2	42.271	313.822	-2.8922		Y
Unigene27280_All	3.1183	57.108	18.4991	161.676	-3.12758	C	Y
Unigene66042_All	5.1409	23.3742	69.3132	744.172	-3.42443	C	Y
